# Supplementary material for: Claudin-Low Breast Cancer Inflammatory Signatures Support Polarization of M1-Like Macrophages with Protumoral Activity
Source: Cancers (Basel). 2021 May 7;13(9):2248. doi: 10.3390/cancers13092248 (PMC8125772; doi:10.3390/cancers13092248)
Supplement: Supplementary file 1 [file cancers-13-02248-s001.zip]

Archive with 1 entries (1 files):
- cancers-1173136-supplementary.pdf
